# Supplementary material for: Gene‒environment interaction effect of hypothalamic‒pituitary‒adrenal axis gene polymorphisms and job stress on the risk of sleep disturbances
Source: PeerJ. 2024 Mar 20;12:e17119. doi: 10.7717/peerj.17119 (PMC10960531; doi:10.7717/peerj.17119)
Supplement: Supplemental Information 4 — Scores for all questionnaires and for all genes. These data were used to analyze the interaction of genes and job stress on sleep disturbance. [file peerj-12-17119-s004.xlsx]

## Sheet: Sheet1
Sex	Ethnic	Age	Marrage	Smoke	Drink	ERI ratio	ERI group	PSQI total scores	PSQI group	rs1360780a	rs3800373a	rs9470080a	rs4713916a	rs3777747a	rs9296158a	rs110402a	rs2267715a	rs41423247a
1	1	3	2	2	2	0.94	1	0	1	1	1	1	1	3	1	1	3	2
1	1	4	2	1	2	0.92	1	0	1	1	1	1	2	3	1	1	3	2
1	1	1	2	1	1	0.58	1	0	1	1	1	1	1	3	1	1	2	3
2	2	2	1	2	2	0.82	1	1	1	1	1	1	3	1	3	1	1	1
2	2	2	2	2	2	0.89	1	1	1	1	1	1	1	2	1	2	2	1
1	2	2	2	1	2	1	1	1	1	1	1	1	2	1	3	2	1	2
1	1	2	2	1	1	0.92	1	1	1	1	1	1	1	3	1	1	2	1
1	2	4	2	2	1	0.69	1	1	1	1	1	1	1	3	1	2	3	1
1	2	1	2	2	2	1	1	1	1	1	1	1	1	2	2	1	3	1
2	1	1	1	2	2	0.89	1	1	1	1	1	1	1	3	1	1	3	1
2	1	4	2	2	2	0.89	1	1	1	1	1	1	1	3	1	1	1	1
1	1	3	2	2	1	0.92	1	1	1	1	1	1	1	3	1	2	1	2
2	1	2	2	1	1	0.92	1	1	1	1	1	1	1	2	1	1	2	2
1	1	3	2	1	1	0.92	1	1	1	1	1	1	1	2	2	1	3	2
2	1	3	2	2	2	0.85	1	1	1	1	1	1	2	2	2	1	2	1
2	1	1	1	1	2	0.8	1	1	1	1	1	1	1	3	1	1	1	2
1	1	2	2	2	2	1	1	1	1	1	1	1	1	3	1	1	2	2
2	2	3	2	2	2	0.74	1	1	1	1	1	1	1	1	3	1	1	1
2	1	1	1	2	2	0.71	1	1	1	1	1	1	1	3	1	1	2	1
1	1	3	2	1	2	0.79	1	1	1	1	1	1	1	3	1	1	3	1
2	2	2	2	2	2	1	1	1	1	1	1	1	1	2	2	2	2	1
1	1	1	1	2	2	0.58	1	1	1	1	1	1	1	3	1	1	3	1
2	1	2	2	2	1	0.84	1	1	1	1	1	1	1	1	3	2	2	2
2	2	3	2	2	2	0.86	1	1	1	1	1	1	2	2	2	3	2	2
1	1	2	3	1	1	0.94	1	2	1	1	1	1	1	3	1	1	1	2
2	1	3	2	2	1	0.61	1	2	1	1	1	1	2	2	2	1	3	1
1	2	4	2	1	1	0.73	1	2	1	1	1	1	1	2	2	2	2	1
1	1	3	2	2	1	0.84	1	2	1	1	1	1	2	2	2	1	2	1
1	1	4	2	1	1	0.79	1	2	1	1	1	1	2	2	2	1	1	2
1	1	2	1	2	1	0.92	1	2	1	1	1	1	1	3	1	1	1	1
1	1	2	2	1	2	0.88	1	2	1	1	1	1	1	2	2	1	1	1
2	1	1	2	2	2	0.66	1	2	1	1	1	1	1	2	2	1	1	1
1	1	4	2	1	1	1	1	2	1	1	1	1	1	3	1	1	3	2
1	2	2	2	1	1	0.94	1	2	1	1	1	1	3	1	3	1	3	2
1	1	2	2	2	1	0.94	1	2	1	1	1	1	1	2	2	1	2	1
2	1	3	2	2	2	0.94	1	2	1	1	1	1	1	3	1	1	2	1
1	1	1	1	1	1	1	1	2	1	1	1	1	2	2	1	1	2	2
1	1	3	2	1	2	0.38	1	2	1	1	1	1	2	2	2	1	3	1
1	2	2	2	2	2	0.84	1	2	1	1	1	1	1	3	1	1	2	3
1	2	2	2	2	2	0.97	1	2	1	1	1	1	1	3	1	1	3	1
2	1	2	2	2	1	0.85	1	2	1	1	1	1	2	2	1	2	2	1
1	1	2	1	1	1	0.82	1	2	1	1	1	1	2	1	2	2	2	1
1	2	2	2	1	2	0.55	1	2	1	1	1	1	2	2	2	1	2	2
2	1	2	2	2	2	0.76	1	2	1	1	1	1	1	3	1	1	1	2
1	1	2	2	1	1	0.89	1	2	1	1	1	1	2	2	2	1	2	1
1	1	2	2	1	1	0.92	1	2	1	1	1	1	2	2	2	3	3	1
2	1	1	1	2	2	0.38	1	3	1	1	1	1	1	1	2	2	3	2
2	1	1	1	2	1	0.92	1	3	1	1	1	1	2	2	2	1	1	3
2	1	2	2	2	1	1	1	3	1	1	1	1	1	3	1	1	3	1
1	1	1	1	1	1	0.96	1	3	1	1	1	1	1	3	1	1	1	1
2	1	2	2	2	2	0.78	1	3	1	1	1	1	1	2	1	1	3	1
2	1	3	2	2	2	0.68	1	3	1	1	1	1	1	2	2	1	2	1
2	1	2	2	2	2	0.78	1	3	1	1	1	1	2	1	3	2	3	2
1	1	2	2	2	1	0.56	1	3	1	1	1	1	1	3	1	2	2	1
2	1	1	1	2	2	0.94	1	3	1	1	1	1	2	1	2	1	3	1
2	1	1	2	2	2	0.68	1	3	1	1	1	1	1	2	1	1	2	1
2	1	2	2	2	2	0.7	1	3	1	1	1	1	2	2	2	1	2	1
2	1	3	2	2	2	0.74	1	3	1	1	1	1	2	2	2	1	2	1
2	1	1	2	2	2	0.84	1	3	1	1	1	1	1	2	2	1	1	1
2	1	1	1	2	2	0.95	1	3	1	1	1	1	1	3	2	1	2	1
2	1	4	2	2	2	0.98	1	3	1	1	1	1	1	3	1	1	2	1
2	2	1	1	2	2	1	1	3	1	1	1	1	2	2	2	1	3	2
2	2	2	1	2	1	0.69	1	3	1	1	1	1	1	2	1	1	3	2
1	1	2	1	2	1	0.81	1	3	1	1	1	1	1	2	2	1	3	1
2	2	3	2	2	2	0.96	1	3	1	1	1	1	1	2	2	1	2	3
1	1	3	2	2	1	0.78	1	3	1	1	1	1	1	3	1	1	2	1
2	2	1	2	2	2	0.96	1	3	1	1	1	1	1	2	1	1	2	2
2	1	3	3	1	2	0.89	1	3	1	1	1	1	1	1	2	1	2	2
2	1	3	2	2	1	0.96	1	3	1	1	1	1	1	2	2	2	1	1
1	1	2	2	2	2	0.38	1	3	1	1	1	1	2	2	2	1	3	1
2	2	1	2	2	1	0.97	1	3	1	1	1	1	1	1	2	1	3	2
2	2	1	2	2	1	0.92	1	3	1	1	1	1	1	3	1	2	2	1
1	1	2	2	1	1	0.68	1	3	1	1	1	1	1	3	1	1	2	1
2	1	3	2	2	1	0.89	1	3	1	1	1	1	1	2	2	1	1	2
1	2	1	1	1	1	0.72	1	3	1	1	1	1	2	2	2	1	3	1
2	1	2	2	2	2	0.89	1	3	1	1	1	1	3	1	3	3	3	1
2	1	1	2	2	2	1	1	4	1	1	1	1	1	3	1	1	3	1
1	1	1	2	1	1	0.81	1	4	1	1	1	1	1	3	1	1	1	1
1	1	3	2	1	1	0.87	1	4	1	1	1	1	2	1	3	1	2	1
2	1	2	2	2	2	0.77	1	4	1	1	1	1	2	2	2	1	2	2
1	1	4	2	1	1	0.92	1	4	1	1	1	1	3	1	2	1	2	1
2	1	2	2	2	2	0.82	1	4	1	1	1	1	2	1	3	1	2	2
1	1	1	1	1	1	0.97	1	4	1	1	1	1	1	3	1	1	3	2
2	1	2	2	2	2	0.84	1	4	1	1	1	1	2	2	2	1	3	1
2	1	1	1	2	1	0.89	1	4	1	1	1	1	1	3	1	2	1	1
2	1	3	2	2	1	0.72	1	4	1	1	1	1	1	3	1	1	3	1
2	1	3	2	2	2	1	1	4	1	1	1	1	2	2	2	2	2	1
1	1	4	2	2	2	1	1	4	1	1	1	1	2	2	2	2	2	1
2	1	2	2	2	1	0.89	1	4	1	1	1	1	1	3	1	1	2	1
2	1	1	1	2	2	0.95	1	4	1	1	1	1	1	3	1	1	3	1
2	1	1	1	2	1	0.85	1	4	1	1	1	1	1	2	2	1	3	1
1	1	4	2	2	2	0.71	1	4	1	1	1	1	1	2	1	1	3	1
2	1	3	2	2	2	0.92	1	4	1	1	1	1	1	2	2	2	3	1
1	2	4	2	1	1	0.86	1	4	1	1	1	1	1	2	2	1	2	2
2	1	3	2	2	2	0.86	1	4	1	1	1	1	1	3	1	1	2	2
1	1	2	1	1	1	0.97	1	4	1	1	1	1	1	3	1	1	2	1
1	1	3	2	1	1	1	1	4	1	1	1	1	1	2	1	1	1	2
2	1	3	2	2	2	0.94	1	4	1	1	1	1	1	2	1	1	2	1
2	2	2	2	2	2	0.99	1	4	1	1	1	1	1	2	1	1	3	1
2	1	2	2	2	2	0.79	1	4	1	1	1	1	1	3	1	1	1	2
1	1	2	2	2	1	0.92	1	4	1	1	1	1	2	2	2	1	1	1
1	1	2	2	1	1	0.78	1	4	1	1	1	1	2	2	2	2	3	2
2	2	1	2	2	2	0.83	1	4	1	1	1	1	3	1	3	1	2	1
2	1	1	1	2	2	0.85	1	4	1	1	1	1	1	2	2	1	2	1
1	1	3	2	1	1	0.97	1	4	1	1	1	1	1	3	1	1	3	2
2	1	3	2	1	1	1	1	4	1	1	1	1	2	2	2	1	3	2
2	2	2	2	2	2	1	1	4	1	1	1	1	1	2	2	1	1	1
1	1	3	2	2	2	0.92	1	4	1	1	1	1	1	3	1	1	3	2
2	1	2	2	2	2	0.97	1	4	1	1	1	1	1	3	1	1	3	1
1	2	4	2	1	2	0.92	1	4	1	1	1	1	2	1	2	1	3	1
1	1	2	2	1	1	1.19	2	0	1	1	1	1	1	3	1	1	1	3
1	1	1	1	1	1	1.1	2	0	1	1	1	1	1	2	2	1	2	1
1	2	2	2	2	2	1.58	2	0	1	1	1	1	1	2	1	1	3	1
1	1	4	2	1	1	1.11	2	0	1	1	1	1	2	1	3	1	2	1
1	1	2	2	2	1	1.06	2	0	1	1	1	1	2	1	3	1	2	3
1	1	2	1	1	1	1.44	2	0	1	1	1	1	1	3	1	1	3	1
1	2	1	2	1	1	1.02	2	0	1	1	1	1	1	3	1	1	2	2
1	2	4	2	2	1	1.09	2	0	1	1	1	1	2	2	2	1	3	1
1	2	1	2	2	2	1.24	2	1	1	1	1	1	1	3	1	1	2	1
1	1	2	2	2	2	1.31	2	1	1	1	1	1	1	3	1	1	2	1
1	1	3	2	2	1	1.03	2	1	1	1	1	1	2	2	2	1	1	1
1	2	3	2	1	1	1.17	2	1	1	1	1	1	2	2	2	1	3	2
1	2	2	2	1	2	1.1	2	1	1	1	1	1	3	1	3	1	1	1
1	1	2	2	1	1	1.14	2	1	1	1	1	1	1	3	1	1	2	3
1	1	1	1	1	1	1.07	2	1	1	1	1	1	1	2	2	2	1	2
1	1	2	1	1	1	1.05	2	1	1	1	1	1	1	3	1	1	2	1
2	2	1	2	2	2	1.52	2	1	1	1	1	1	2	1	3	1	2	1
1	1	1	1	1	1	1.44	2	1	1	1	1	1	1	2	2	1	2	3
2	1	2	2	2	2	1.2	2	1	1	1	1	1	1	3	1	1	2	1
2	1	3	2	2	1	1.11	2	1	1	1	1	1	1	1	1	2	1	2
1	1	3	2	2	2	1.22	2	1	1	1	1	1	1	2	1	1	2	1
1	1	4	2	1	2	1.41	2	1	1	1	1	1	2	2	2	1	3	2
1	1	3	2	1	1	1.11	2	1	1	1	1	1	2	2	2	1	3	1
1	1	2	3	1	1	1.02	2	1	1	1	1	1	2	1	2	1	2	1
1	1	1	1	2	2	1.06	2	2	1	1	1	1	1	3	1	1	2	1
2	1	1	2	2	2	1.06	2	2	1	1	1	1	2	2	2	1	3	1
2	2	2	2	2	2	1.11	2	2	1	1	1	1	2	2	2	1	1	1
1	1	1	1	1	1	1.01	2	2	1	1	1	1	1	2	1	1	1	1
2	2	1	1	2	2	1.15	2	2	1	1	1	1	3	1	3	1	1	1
2	1	2	2	2	1	1.05	2	2	1	1	1	1	1	2	2	2	1	1
1	1	2	2	1	1	1.1	2	2	1	1	1	1	3	1	3	1	3	1
2	1	4	2	2	2	1.15	2	2	1	1	1	1	2	1	2	2	2	2
1	1	4	2	1	1	1.05	2	2	1	1	1	1	1	3	1	3	1	2
1	1	1	2	2	2	1.41	2	2	1	1	1	1	1	3	1	1	3	1
1	1	2	2	2	1	1.26	2	2	1	1	1	1	1	3	1	2	1	2
1	1	1	1	1	1	1.26	2	2	1	1	1	1	1	1	1	1	3	3
1	1	4	2	1	1	1.02	2	2	1	1	1	1	2	2	2	1	3	1
1	1	3	2	1	1	1.22	2	2	1	1	1	1	1	1	3	1	1	1
1	1	4	2	1	2	1.34	2	3	1	1	1	1	1	2	2	1	2	1
1	1	2	3	1	1	1.12	2	3	1	1	1	1	1	2	2	1	2	1
1	1	2	2	2	2	1.44	2	3	1	1	1	1	2	1	2	1	2	1
2	1	1	1	1	2	1.28	2	3	1	1	1	1	1	3	1	1	2	1
2	1	2	2	2	1	1.15	2	3	1	1	1	1	1	3	1	2	3	1
1	1	1	1	1	1	1.3	2	3	1	1	1	1	1	3	1	1	2	1
2	1	3	2	2	1	1.28	2	3	1	1	1	1	1	3	1	1	1	1
1	2	1	2	1	1	1.39	2	3	1	1	1	1	1	2	2	1	2	1
2	1	3	2	2	2	1.15	2	3	1	1	1	1	1	3	1	1	3	1
1	1	4	2	1	1	1.32	2	3	1	1	1	1	1	3	1	1	3	3
2	1	2	2	2	1	1.3	2	3	1	1	1	1	1	1	1	1	2	3
1	1	2	2	1	1	1.2	2	3	1	1	1	1	1	2	1	1	3	2
1	1	2	2	2	1	1.14	2	3	1	1	1	1	1	2	1	1	3	1
2	1	1	2	2	2	1.77	2	4	1	1	1	1	2	2	2	1	3	2
2	2	2	2	1	1	1.33	2	4	1	1	1	1	1	3	1	1	3	1
2	2	2	2	2	1	1.07	2	4	1	1	1	1	3	1	3	1	3	1
2	1	3	2	2	1	1.07	2	4	1	1	1	1	1	2	1	1	3	2
1	1	4	2	1	2	1.01	2	4	1	1	1	1	2	2	1	2	2	1
2	1	3	2	2	2	1.05	2	4	1	1	1	1	1	2	2	1	2	1
1	1	2	2	2	1	1.1	2	4	1	1	1	1	2	3	1	1	2	2
1	2	3	2	1	2	1.13	2	4	1	1	1	1	1	1	2	1	2	1
2	2	4	2	2	1	1.29	2	4	1	1	1	1	1	3	1	3	1	1
2	1	1	1	2	1	1.28	2	4	1	1	1	1	1	2	2	1	2	1
1	1	4	2	1	1	1.21	2	4	1	1	1	1	2	1	1	1	3	2
2	1	2	2	2	2	1.08	2	4	1	1	1	1	2	2	2	1	2	1
2	1	3	2	2	1	1.37	2	4	1	1	1	1	3	1	2	1	1	2
1	1	3	2	2	2	1.69	2	4	1	1	1	1	2	1	3	1	2	2
2	1	3	2	2	2	1.15	2	4	1	1	1	1	2	2	1	2	3	2
2	1	2	2	2	2	1.22	2	4	1	1	1	1	3	2	2	1	2	1
1	1	3	3	1	1	1.05	2	4	1	1	1	1	1	1	3	1	1	1
1	1	3	2	1	1	1.01	2	4	1	1	1	1	1	2	1	1	3	1
2	2	2	1	1	2	1.36	2	4	1	1	1	1	2	2	1	1	2	1
2	1	1	1	2	1	1.01	2	4	1	1	1	1	1	2	2	1	2	1
2	1	1	1	2	2	0.94	1	5	2	1	2	1	1	2	2	1	2	1
2	1	2	1	2	1	0.89	1	5	2	1	2	1	1	1	3	2	2	1
2	1	3	2	2	2	0.73	1	5	2	1	2	1	1	1	1	1	3	1
2	1	3	2	2	1	0.8	1	5	2	2	2	1	2	3	1	2	2	2
1	1	3	2	1	1	0.85	1	5	2	2	2	1	1	2	2	1	2	2
2	1	1	2	2	2	1	1	5	2	2	2	1	1	2	2	1	3	1
2	2	4	2	2	2	1	1	5	2	1	1	2	2	2	2	1	2	2
1	1	3	2	1	1	0.85	1	5	2	1	1	2	2	2	2	1	1	2
1	1	4	2	1	1	0.92	1	5	2	1	1	2	1	2	1	1	2	3
1	2	2	2	1	1	0.87	1	5	2	1	1	2	1	3	1	1	1	1
1	2	3	2	1	1	0.89	1	5	2	1	1	2	2	3	2	1	2	1
2	2	3	2	2	1	0.8	1	5	2	1	1	2	1	2	1	2	3	1
2	1	2	2	2	2	0.94	1	5	2	1	1	2	1	3	1	1	2	1
2	1	4	2	2	2	0.87	1	5	2	1	1	2	2	3	2	2	3	2
1	1	3	2	2	1	0.79	1	5	2	1	1	2	2	1	2	1	3	1
2	1	3	2	2	2	0.64	1	5	2	1	1	2	1	2	1	1	2	1
1	2	1	2	1	1	0.69	1	5	2	1	1	2	2	3	2	1	3	1
1	1	2	1	1	1	0.99	1	5	2	1	1	3	1	2	1	2	3	1
2	1	2	2	2	2	0.87	1	5	2	1	1	3	1	3	1	2	2	1
1	1	4	2	2	2	0.97	1	6	2	1	1	2	1	3	1	1	2	1
1	1	1	1	1	1	1	1	6	2	1	1	2	2	3	2	1	3	1
2	1	3	2	2	2	0.86	1	6	2	1	1	2	1	2	1	1	2	1
2	1	3	2	2	1	0.65	1	6	2	1	1	2	2	2	2	1	2	1
1	1	1	1	1	1	0.63	1	6	2	1	1	2	2	2	2	1	3	1
2	1	2	2	2	2	0.94	1	6	2	1	1	2	1	2	1	1	3	1
2	1	2	2	2	1	0.77	1	6	2	1	1	2	1	2	1	1	2	1
2	1	3	2	2	2	0.42	1	6	2	1	1	3	1	2	1	1	2	1
2	1	2	2	2	2	0.92	1	6	2	1	1	3	2	3	2	1	3	1
2	1	2	2	2	2	0.41	1	6	2	1	1	2	2	2	2	1	2	1
1	2	3	2	1	1	0.89	1	7	2	1	1	2	1	2	2	1	2	1
1	1	4	2	2	2	1	1	7	2	1	1	2	1	2	1	1	2	1
1	2	3	2	1	1	1	1	7	2	1	1	3	1	3	1	1	2	2
1	1	3	2	1	2	0.92	1	7	2	1	1	3	1	2	1	1	2	2
1	1	1	2	1	1	0.76	1	7	2	1	1	2	1	3	1	1	3	3
1	1	3	2	2	1	0.76	1	7	2	1	1	2	1	3	1	1	3	3
2	1	1	1	2	2	0.8	1	7	2	1	1	2	1	3	1	1	1	1
2	1	3	3	2	2	0.43	1	7	2	1	1	2	2	3	2	1	1	1
2	2	2	2	2	2	0.94	1	7	2	1	1	2	2	1	2	1	2	1
1	1	4	2	1	2	0.92	1	7	2	1	1	2	2	1	2	2	2	2
2	1	2	2	2	2	0.95	1	8	2	1	1	2	1	2	1	1	3	1
1	1	4	2	1	1	0.87	1	8	2	1	1	2	1	3	1	1	1	1
1	1	2	2	1	1	0.97	1	8	2	1	1	2	1	3	3	2	2	2
1	1	4	2	2	2	0.94	1	8	2	1	1	2	1	1	1	2	2	2
2	2	3	2	2	2	0.96	1	8	2	1	1	2	1	3	2	1	3	1
1	1	1	1	2	1	0.87	1	8	2	1	1	2	2	2	3	1	3	1
2	2	2	2	2	1	1	1	10	2	2	1	2	1	3	1	1	3	1
2	2	1	1	2	2	0.59	1	10	2	2	1	2	2	3	2	2	2	1
1	1	3	2	2	1	0.86	1	10	2	3	1	3	1	2	1	1	3	3
1	1	2	3	1	1	1	1	12	2	3	1	3	1	3	1	1	1	2
2	1	2	2	2	2	0.59	1	12	2	3	1	3	1	3	1	1	2	3
2	2	3	3	1	1	0.78	1	14	2	2	1	2	2	3	2	2	2	1
1	1	4	2	2	2	0.94	1	15	2	2	1	2	1	1	1	2	3	1
2	1	3	2	2	2	1.1	2	5	2	3	1	3	1	3	1	1	3	1
2	1	3	2	2	2	1.13	2	5	2	2	1	2	2	3	2	2	3	2
1	1	4	3	2	2	1.08	2	5	2	3	1	3	1	2	1	1	3	1
1	1	2	3	1	1	1.39	2	5	2	2	1	2	1	3	1	1	2	2
1	2	4	2	1	1	1.02	2	5	2	2	1	2	1	3	1	1	2	2
2	1	3	2	2	2	1.27	2	5	2	3	1	3	1	3	1	1	2	1
2	1	3	2	2	2	1.18	2	5	2	3	1	3	2	3	2	1	3	1
1	1	3	2	2	1	1.17	2	5	2	1	2	3	1	2	1	2	2	1
2	2	3	2	2	2	1.53	2	5	2	1	2	3	2	2	2	1	1	1
2	2	2	1	1	2	1.06	2	5	2	1	2	2	2	2	2	1	1	2
2	1	2	2	2	2	1.1	2	5	2	1	3	3	1	3	1	1	3	1
1	2	2	2	1	1	1.11	2	5	2	1	3	3	2	3	3	2	2	2
2	1	2	2	2	2	1.19	2	5	2	1	3	3	2	1	2	2	2	1
2	1	2	2	2	2	1.09	2	5	2	1	3	3	1	2	1	1	2	1
2	1	2	2	2	2	1.52	2	5	2	1	3	3	1	3	1	1	2	2
1	2	4	2	2	1	2.12	2	5	2	2	2	2	2	3	2	1	3	1
1	1	3	2	1	1	1.03	2	5	2	2	2	2	1	2	1	1	1	1
1	1	2	2	2	1	1.27	2	5	2	2	2	2	2	3	2	2	3	1
2	1	2	2	2	2	1.36	2	5	2	2	2	2	1	2	1	1	2	2
2	2	2	2	2	2	1.06	2	5	2	2	2	2	1	3	2	1	3	1
1	1	1	1	2	1	1.09	2	5	2	2	2	2	2	2	2	1	1	2
1	1	2	2	1	1	1.2	2	6	2	2	2	2	1	2	1	2	1	1
1	1	3	2	1	1	1.14	2	6	2	2	2	2	1	3	1	1	2	2
1	1	3	2	1	1	1.02	2	6	2	2	2	2	2	2	2	3	1	2
1	1	3	2	1	1	1.9	2	7	2	2	2	2	2	1	2	1	2	2
1	1	3	2	1	1	1.07	2	7	2	2	2	2	1	2	1	2	2	1
2	1	3	2	2	1	1.26	2	7	2	2	2	2	2	2	2	2	3	1
2	2	3	2	2	2	1.17	2	7	2	2	2	2	1	1	1	2	2	2
1	1	3	2	1	1	1.12	2	7	2	2	2	2	1	3	1	1	2	2
1	1	2	2	2	1	1.1	2	8	2	2	2	2	1	3	1	1	1	1
1	1	3	2	2	2	1.15	2	8	2	2	2	2	2	3	2	2	1	2
2	1	2	2	2	1	1.04	2	8	2	2	2	2	1	2	1	1	2	1
2	1	3	2	2	2	1.09	2	8	2	2	2	2	1	3	1	1	2	1
2	1	4	2	2	2	1.1	2	8	2	2	2	2	2	3	2	1	3	1
1	2	1	1	2	2	1.19	2	8	2	2	2	2	1	2	2	1	1	1
1	1	3	2	1	1	1.15	2	8	2	2	2	2	1	2	1	1	1	2
2	2	3	2	2	2	1.13	2	8	2	2	2	3	1	3	1	1	2	3
1	2	2	2	1	1	1.26	2	9	2	2	2	3	1	3	1	1	1	1
1	2	2	2	1	1	2.62	2	9	2	2	2	2	1	3	1	1	2	1
1	1	2	2	1	1	1.08	2	9	2	2	2	2	1	3	1	2	2	1
2	1	3	2	1	2	1.33	2	9	2	2	2	2	1	3	1	1	1	1
1	1	3	2	1	1	1.42	2	10	2	2	2	2	1	3	2	1	2	1
1	1	1	1	1	1	1.15	2	10	2	2	2	2	2	2	2	2	3	2
1	1	1	1	2	2	1.17	2	11	2	2	2	2	1	2	1	1	2	1
1	1	3	2	2	2	0.84	1	5	2	2	2	2	2	3	2	1	3	1
1	1	1	1	1	1	0.86	1	6	2	2	2	2	2	2	2	1	3	1
2	1	4	2	2	2	1.28	2	5	2	2	2	2	1	2	1	1	2	1
2	1	3	2	1	2	1.15	2	5	2	2	2	2	2	3	2	1	2	1
1	2	2	2	1	1	1.03	2	5	2	2	2	2	2	2	2	1	3	1
2	1	3	2	2	2	1.15	2	5	2	2	2	2	1	2	1	1	1	2
2	2	1	3	2	1	1.37	2	5	2	2	2	2	2	3	2	1	2	1
2	1	1	1	2	2	1.1	2	5	2	2	2	2	1	2	1	1	1	1
1	1	1	2	2	2	1.22	2	5	2	2	2	2	1	2	2	2	2	2
1	1	1	1	2	2	1.1	2	5	2	2	2	2	1	2	1	1	3	1
1	1	3	2	1	1	1.08	2	5	2	2	2	2	2	3	2	1	1	1
1	1	1	1	1	1	1.03	2	5	2	2	2	2	2	2	2	2	3	1
2	1	3	2	2	2	1.08	2	5	2	2	2	2	2	2	2	1	3	1
2	1	3	2	2	2	1.22	2	5	2	2	2	2	1	1	1	1	2	2
1	1	1	1	1	1	1.15	2	5	2	2	2	3	1	3	2	1	2	1
2	2	2	2	2	2	1.17	2	5	2	2	2	2	1	2	1	1	1	1
2	1	3	2	2	1	1.2	2	5	2	2	2	2	1	2	1	1	2	1
1	1	2	1	2	1	1.03	2	6	2	2	2	2	1	3	2	1	1	2
1	1	1	2	1	1	1.17	2	6	2	2	2	2	1	2	2	1	2	1
2	1	2	2	2	1	1.37	2	6	2	2	2	2	1	2	1	1	2	1
1	2	3	2	2	2	1.83	2	7	2	2	2	2	2	3	2	1	2	2
1	1	2	1	1	1	1.09	2	7	2	2	2	2	1	2	2	1	3	2
1	2	2	2	1	1	1.19	2	7	2	2	2	2	1	1	2	1	3	2
1	1	1	2	1	1	1.28	2	7	2	2	2	2	2	2	2	2	2	1
1	1	1	2	1	1	1.08	2	7	2	2	2	2	1	2	1	2	2	1
2	1	2	2	2	2	1.13	2	7	2	2	2	2	1	3	1	1	3	2
2	1	1	1	2	2	1.06	2	8	2	2	2	2	1	2	1	1	3	1
1	1	1	3	2	2	1.26	2	8	2	2	2	2	2	3	2	1	2	2
2	1	3	2	2	1	1.07	2	8	2	2	2	2	1	2	1	1	2	2
1	1	2	2	1	1	1.03	2	10	2	2	2	2	1	3	1	1	3	2
1	1	4	2	1	1	0.69	1	1	1	2	2	3	1	3	1	1	2	1
1	1	2	1	1	1	0.84	1	2	1	2	2	3	1	3	1	1	2	2
1	1	2	2	2	1	1.15	2	3	1	2	2	2	2	3	2	1	3	1
1	1	3	2	1	1	0.99	1	5	2	2	2	2	1	2	1	2	3	2
1	1	2	2	1	1	0.65	1	8	2	2	2	2	2	2	3	2	3	1
2	1	4	2	2	1	0.72	1	11	2	2	2	2	3	1	3	1	2	1
1	1	2	2	1	1	1.15	2	5	2	2	2	2	2	1	2	2	3	2
2	1	3	2	2	1	1.11	2	5	2	2	2	2	1	2	1	1	1	1
1	1	3	2	1	1	0.84	1	0	1	2	2	2	2	3	2	1	1	1
2	1	3	2	2	2	0.81	1	3	1	2	2	2	1	2	1	2	2	1
1	1	4	2	1	1	0.86	1	4	1	2	2	2	1	2	1	1	2	1
2	1	1	2	2	1	0.92	1	6	2	2	2	2	1	3	2	3	2	1
1	1	1	1	1	2	1.03	2	10	2	2	2	2	2	2	2	2	2	1
1	2	2	1	2	2	1.13	2	5	2	2	2	2	1	2	1	1	2	3
1	1	1	3	1	1	1.06	2	5	2	2	2	2	2	3	2	1	2	1
2	1	2	2	2	2	1.53	2	5	2	2	2	2	1	2	1	1	3	1
2	2	1	1	2	2	1.56	2	5	2	2	2	2	1	3	1	2	3	1
1	1	2	2	1	1	1.11	2	5	2	2	2	2	1	3	1	3	2	2
2	1	3	2	2	2	1.17	2	5	2	2	2	2	1	2	1	2	2	1
2	1	3	2	1	1	1.15	2	5	2	2	2	2	2	3	2	1	3	1
1	1	1	1	2	1	0.96	1	0	1	2	2	2	2	1	2	2	2	2
1	1	1	2	2	1	0.89	1	0	1	2	2	3	1	2	1	1	2	1
2	2	1	2	2	2	0.7	1	1	1	2	2	2	1	2	1	1	3	1
2	1	3	2	2	2	0.42	1	1	1	2	2	2	1	3	1	1	2	3
1	2	2	2	1	1	0.67	1	1	1	2	2	2	3	3	3	1	1	1
1	1	2	2	2	1	1	1	1	1	2	2	2	1	1	1	1	1	1
2	1	2	2	2	2	0.89	1	1	1	2	2	3	1	3	1	1	1	1
1	1	2	3	2	2	1	1	1	1	2	2	2	3	3	1	1	3	3
1	1	1	1	1	1	0.74	1	1	1	2	2	2	1	3	1	2	3	1
1	2	2	2	1	1	1	1	1	1	2	2	2	1	2	2	1	3	1
1	1	1	1	1	1	0.9	1	1	1	2	2	2	1	2	1	1	1	1
2	1	2	2	2	2	0.92	1	1	1	2	2	2	2	1	3	1	3	2
2	1	3	2	2	1	0.69	1	1	1	2	2	2	1	1	1	1	2	2
1	2	2	2	1	2	0.92	1	2	1	2	2	2	2	3	2	1	1	1
2	1	2	2	2	1	0.54	1	2	1	2	2	2	1	2	1	1	2	2
1	1	2	3	1	1	0.41	1	2	1	2	2	2	1	3	1	1	2	1
1	1	2	2	1	1	0.85	1	2	1	2	2	3	1	3	1	1	2	1
1	1	4	2	1	1	0.97	1	2	1	2	2	3	2	3	3	1	2	1
2	1	3	2	2	2	0.48	1	2	1	2	2	2	1	1	1	1	2	2
1	1	3	2	1	1	0.86	1	2	1	2	2	2	2	2	2	1	3	1
2	1	1	1	2	1	0.79	1	2	1	2	2	2	1	2	1	2	1	2
1	1	4	2	1	2	0.95	1	2	1	2	2	2	2	3	2	1	2	1
2	1	4	2	2	1	0.87	1	3	1	2	2	2	1	1	1	1	3	2
2	1	1	2	2	1	0.99	1	3	1	2	2	2	1	3	1	1	3	2
2	1	2	2	2	1	0.87	1	3	1	2	2	2	2	3	2	1	3	3
1	2	1	1	1	1	0.78	1	3	1	2	2	2	1	2	2	1	2	1
1	1	1	1	1	1	0.84	1	3	1	2	2	2	1	2	1	1	2	1
1	2	1	1	1	1	0.89	1	4	1	2	2	2	1	3	2	1	2	1
1	2	2	2	2	1	1.13	2	1	1	2	2	2	1	2	2	1	3	1
1	1	2	2	2	2	1.16	2	1	1	2	2	2	2	2	2	1	3	2
2	1	2	2	2	1	1.75	2	2	1	2	2	2	1	1	1	1	2	1
1	1	1	2	1	1	1.28	2	2	1	2	2	3	1	3	1	1	3	2
2	1	1	2	2	2	1.07	2	3	1	2	2	2	2	3	2	2	3	1
1	1	2	2	1	2	1.22	2	3	1	2	2	2	1	2	2	1	3	1
1	1	3	2	1	1	1.11	2	3	1	2	2	2	1	2	1	1	2	1
1	1	3	2	1	1	1.22	2	3	1	2	2	2	1	2	1	1	3	1
1	2	1	2	1	1	1.06	2	4	1	2	2	2	2	2	2	2	2	2
1	1	3	2	1	1	1.41	2	4	1	2	2	2	2	2	3	1	2	1
2	1	2	2	1	1	1.1	2	4	1	2	2	2	2	1	2	2	3	3
2	1	3	2	2	2	0.99	1	5	2	2	2	2	2	1	2	1	1	2
1	2	2	2	2	1	0.85	1	5	2	2	2	2	1	1	1	2	3	2
2	1	1	1	2	2	0.8	1	5	2	2	2	2	2	3	2	1	3	1
1	1	1	1	1	2	0.61	1	6	2	2	2	2	2	2	2	1	1	1
2	1	1	2	2	2	0.96	1	7	2	2	2	2	2	1	2	1	1	1
1	1	4	2	1	1	0.94	1	7	2	2	2	3	1	2	1	1	2	2
1	2	3	2	1	1	0.56	1	8	2	2	2	3	1	3	1	1	3	2
1	1	3	2	2	2	0.98	1	8	2	2	2	3	2	3	2	1	1	2
1	1	3	1	1	1	0.89	1	8	2	2	2	2	1	2	2	1	2	1
2	1	2	2	2	1	1.16	2	5	2	2	2	2	2	2	2	1	2	1
1	2	3	1	1	1	1.22	2	5	2	2	2	2	1	2	1	2	2	1
2	2	2	2	2	2	1.01	2	5	2	2	2	2	2	1	3	1	1	2
2	2	3	3	2	1	1.03	2	5	2	2	2	2	3	1	2	2	1	1
2	1	2	1	2	1	1.07	2	5	2	2	2	2	1	2	1	2	3	1
2	1	1	1	2	1	1.15	2	6	2	2	2	2	1	3	1	2	2	1
2	1	1	2	2	2	1.03	2	7	2	2	2	2	1	3	2	1	3	1
1	1	4	2	1	1	1.29	2	7	2	2	2	2	1	2	1	2	2	2
2	1	2	2	2	2	1.48	2	7	2	2	2	2	1	3	1	2	3	2
2	1	4	2	2	2	1	1	1	1	2	2	2	2	3	2	1	2	1
2	1	2	2	2	2	0.99	1	1	1	2	2	2	1	2	1	1	2	2
1	1	2	2	2	1	0.77	1	2	1	2	2	2	1	3	2	1	3	1
2	2	2	2	2	2	1	1	2	1	2	2	3	2	1	2	1	2	2
1	2	2	2	1	1	1	1	2	1	3	3	3	1	2	1	1	2	2
1	1	2	1	2	1	1	1	3	1	2	3	2	3	3	3	1	2	1
2	1	3	2	2	2	1	1	3	1	3	3	3	1	1	1	1	3	2
2	1	2	2	2	1	0.87	1	3	1	3	3	3	1	3	1	1	2	1
2	1	2	1	2	2	0.59	1	4	1	3	3	3	2	3	2	1	1	1
2	1	2	2	2	1	0.87	1	4	1	2	3	2	2	2	2	2	2	2
1	2	1	2	1	1	1.19	2	1	1	3	3	3	1	2	2	1	2	2
1	2	3	2	1	1	2.39	2	2	1	3	3	3	1	2	1	2	3	1
1	1	2	2	1	1	1.15	2	2	1	3	3	3	1	3	1	1	3	2
1	1	3	2	2	1	1.03	2	2	1	3	3	3	1	3	2	2	1	2
2	2	2	2	2	1	0.8	1	5	2	3	3	2	1	2	1	1	1	1
1	1	2	3	1	2	0.99	1	8	2	3	3	3	2	3	3	1	2	1
2	2	1	1	2	2	1.3	2	5	2	3	3	3	2	1	2	1	3	1
1	1	1	2	1	1	1.28	2	5	2	3	3	3	1	2	1	1	3	2
2	1	3	2	2	2	1.2	2	5	2	1	1	1	1	2	1	1	2	2
2	2	3	3	2	2	1.19	2	5	2	1	1	1	1	3	1	1	3	1
2	1	2	2	2	2	1.44	2	5	2	1	1	1	2	3	1	3	2	2
2	2	2	2	2	2	1.54	2	5	2	1	1	1	1	2	2	2	1	2
2	1	2	2	2	1	1.02	2	7	2	1	1	1	3	3	1	2	3	1
2	1	2	2	2	2	1.02	2	8	2	1	1	1	1	1	3	1	2	1
1	1	3	2	1	1	1.04	2	8	2	1	1	1	1	3	1	1	2	1
2	1	2	2	2	1	1.62	2	9	2	1	1	1	1	3	1	1	1	1
2	1	2	2	2	2	0.8	1	1	1	1	1	1	1	3	1	1	3	2
1	1	3	2	2	1	0.76	1	3	1	1	1	1	2	2	2	3	2	1
1	1	3	2	2	2	1.12	2	4	1	1	1	1	2	2	2	1	1	1
1	1	3	2	1	1	2.44	2	5	2	1	1	1	1	2	3	1	3	1
1	1	4	2	1	1	0.98	1	1	1	1	1	1	1	3	1	1	2	2
1	1	2	1	2	1	1	1	3	1	1	1	1	1	3	1	1	3	1
1	1	2	3	2	2	0.58	1	3	1	1	1	1	2	1	1	1	2	1
2	1	1	2	2	2	0.64	1	4	1	1	1	1	1	1	2	1	1	1
2	1	3	2	2	2	0.78	1	4	1	1	1	1	1	3	1	2	2	1
1	1	3	2	1	1	0.92	1	5	2	1	1	1	1	2	1	1	1	2
1	1	3	2	1	1	0.92	1	6	2	1	1	1	1	1	1	1	1	1
2	1	2	2	2	2	0.87	1	7	2	1	1	1	1	3	1	1	1	1
2	2	3	2	2	2	1	1	0	1	1	1	1	1	2	1	2	1	1
2	1	2	2	1	1	0.95	1	0	1	1	1	1	1	3	1	2	2	2
2	1	2	2	2	2	0.96	1	0	1	1	1	1	2	3	1	1	1	3
1	1	4	2	2	2	0.97	1	0	1	1	1	1	2	2	2	1	3	1
1	1	3	1	1	1	1	1	0	1	1	1	1	1	1	2	1	3	1
1	2	2	3	1	1	0.71	1	1	1	1	1	1	1	2	1	1	2	1
1	1	3	2	1	2	1	1	1	1	1	1	1	2	3	1	2	1	2
2	1	3	2	2	1	0.7	1	1	1	1	1	1	1	2	2	2	2	2
2	1	3	3	1	1	1	1	1	1	1	1	1	2	3	1	2	2	1
1	1	2	1	1	1	0.95	1	1	1	1	1	1	1	2	2	1	1	1
1	2	4	2	1	1	1	1	1	1	1	1	1	2	3	1	1	2	1
1	1	2	2	1	1	1	1	1	1	1	1	1	1	2	1	1	1	3
1	1	1	1	2	2	1	1	1	1	1	1	1	1	3	1	1	2	2
1	1	3	3	2	1	0.84	1	1	1	1	1	1	1	3	1	2	2	1
2	2	3	2	1	2	1	1	1	1	1	1	1	2	3	1	1	2	1
1	2	1	2	1	1	1	1	1	1	1	1	1	2	1	3	1	2	2
1	1	2	2	2	2	1	1	1	1	1	1	1	1	2	2	3	3	1
1	1	4	2	2	1	1	1	1	1	1	1	1	1	1	2	1	1	1
2	2	2	2	2	2	0.8	1	1	1	1	1	1	2	2	1	2	1	1
2	2	2	2	2	2	0.98	1	1	1	1	1	1	1	2	2	2	2	2
2	1	1	2	2	1	0.4	1	1	1	1	1	1	2	2	2	1	3	1
1	1	1	1	1	1	0.86	1	1	1	1	1	1	2	1	3	1	3	1
1	1	2	2	2	2	0.92	1	1	1	1	1	1	2	1	2	1	3	1
1	1	3	2	1	1	0.78	1	2	1	1	1	1	1	2	2	1	2	1
1	1	3	2	1	2	0.87	1	2	1	1	1	1	1	3	1	3	2	1
2	1	2	2	2	2	0.78	1	2	1	1	1	1	1	2	1	1	3	1
1	1	3	2	1	1	0.61	1	2	1	1	1	1	1	2	1	1	2	2
2	1	3	2	2	1	0.92	1	2	1	1	1	1	1	3	1	1	3	2
2	1	2	2	2	1	0.94	1	2	1	1	1	1	1	2	2	1	1	2
2	1	1	2	2	2	0.94	1	2	1	1	1	1	1	3	1	1	2	1
1	1	3	2	1	1	0.82	1	2	1	1	1	1	2	3	1	1	3	1
2	1	3	2	2	1	0.8	1	2	1	1	1	1	1	2	2	1	2	1
2	1	2	2	2	1	0.63	1	2	1	1	1	1	1	3	1	2	1	2
1	1	4	2	1	1	0.8	1	2	1	1	1	1	1	2	1	1	2	3
2	2	4	2	2	2	0.52	1	2	1	1	1	1	1	3	1	1	3	1
1	1	3	2	1	1	1	1	2	1	1	1	1	2	3	1	1	2	1
2	1	1	2	2	1	0.57	1	2	1	1	1	1	1	2	2	3	1	1
1	2	2	2	1	1	0.84	1	2	1	1	1	1	2	2	2	1	2	2
2	1	1	2	2	1	0.31	1	2	1	1	1	1	1	2	2	1	3	2
1	1	2	2	2	1	1	1	2	1	1	1	1	1	3	1	2	3	1
1	1	2	2	1	1	0.89	1	2	1	1	1	1	1	2	2	1	2	2
2	1	2	2	2	2	0.73	1	2	1	1	1	1	1	1	3	1	3	1
1	1	1	2	1	2	0.79	1	2	1	1	1	1	1	3	1	1	1	1
2	1	1	2	2	2	1	1	2	1	1	1	1	2	2	1	2	2	3
2	1	1	2	2	1	0.63	1	3	1	1	1	1	2	2	2	1	2	2
1	1	2	1	1	1	0.57	1	3	1	1	1	1	2	2	2	2	1	2
1	2	2	2	1	1	1	1	3	1	1	1	1	2	2	2	1	2	2
2	1	1	1	2	1	0.66	1	3	1	1	1	1	2	2	2	2	2	2
2	2	1	2	2	2	0.67	1	3	1	1	1	1	2	2	2	1	1	1
1	1	3	2	1	1	0.85	1	3	1	1	1	1	1	2	2	1	1	2
1	1	2	2	2	1	1	1	3	1	1	1	1	2	1	1	3	3	1
1	1	2	2	1	1	0.65	1	3	1	1	1	1	3	1	3	1	3	1
1	2	4	2	2	2	0.59	1	3	1	1	1	1	1	1	3	2	3	1
2	1	1	2	2	2	1	1	3	1	1	1	1	3	3	1	2	2	1
2	1	1	1	2	2	0.84	1	3	1	1	1	1	2	1	3	1	1	1
1	1	3	2	2	1	0.53	1	3	1	1	1	1	2	2	2	1	2	2
2	1	3	3	1	2	0.95	1	3	1	1	1	1	1	1	2	1	2	1
1	1	4	2	1	1	0.41	1	3	1	1	1	1	3	3	1	1	2	3
1	1	2	2	2	2	1	1	3	1	1	1	1	1	2	2	1	3	1
1	1	2	2	2	2	0.65	1	3	1	1	1	1	1	3	1	1	3	2
1	1	4	3	2	1	0.76	1	3	1	1	1	1	1	2	1	1	2	1
1	1	4	2	2	2	0.97	1	4	1	1	1	1	2	2	1	2	3	2
2	1	4	2	2	2	0.86	1	4	1	1	1	1	1	2	2	2	3	1
2	1	2	2	2	1	0.89	1	4	1	1	1	1	2	3	1	1	1	2
2	1	3	2	2	2	0.84	1	4	1	1	1	1	1	2	2	2	2	1
2	1	3	3	2	2	1	1	4	1	1	1	1	1	3	1	1	2	1
2	1	3	2	2	1	0.76	1	4	1	1	1	1	1	2	1	1	3	3
2	1	1	1	2	2	0.64	1	4	1	1	1	1	2	3	1	1	3	3
2	1	3	2	2	2	1	1	4	1	1	1	1	1	1	2	2	1	1
1	2	2	2	1	1	0.63	1	4	1	1	1	1	1	2	1	1	2	1
2	1	3	2	2	2	0.83	1	4	1	1	1	1	2	3	1	1	2	1
2	1	1	2	2	1	1	1	4	1	1	1	1	1	2	2	1	2	1
1	1	3	2	2	1	0.76	1	4	1	1	1	1	3	2	2	1	3	1
1	1	2	2	1	2	0.94	1	4	1	1	1	1	2	1	3	1	2	2
1	1	4	2	1	1	0.52	1	4	1	1	1	1	2	2	2	2	2	2
2	1	2	2	2	2	0.89	1	4	1	1	1	1	1	2	2	2	2	3
1	2	4	2	1	1	0.98	1	4	1	3	1	1	2	3	1	1	2	2
1	1	3	2	1	2	0.69	1	4	1	3	1	1	1	2	2	2	3	1
2	1	2	2	2	2	0.84	1	4	1	3	1	1	3	3	1	1	2	1
2	1	3	2	2	2	0.97	1	4	1	3	1	1	2	1	3	1	3	1
2	1	3	2	2	1	1	1	4	1	3	1	1	1	1	2	1	1	1
1	2	3	2	1	1	1.24	2	0	1	3	1	1	2	3	1	2	2	1
1	1	4	2	2	1	1.25	2	0	1	3	1	1	1	2	1	1	1	1
1	1	1	2	2	1	1.2	2	0	1	3	1	1	2	3	1	1	2	1
1	1	3	2	2	1	1.3	2	0	1	3	1	1	2	2	2	2	2	1
1	1	2	2	2	1	1.2	2	0	1	3	1	1	1	1	3	1	2	1
1	2	3	2	1	2	1.28	2	1	1	3	1	1	3	3	1	1	2	3
2	1	1	1	2	2	1.05	2	1	1	3	1	1	1	1	3	1	3	1
2	2	3	2	2	2	1.11	2	1	1	3	1	1	1	3	1	1	3	1
1	1	1	1	2	2	1	2	1	1	3	1	1	1	3	1	1	2	2
1	1	3	2	1	1	1.72	2	1	1	3	1	1	2	3	1	1	3	2
1	2	1	2	1	1	1.42	2	1	1	3	1	1	1	2	2	2	3	1
2	1	3	2	2	2	1.06	2	1	1	3	1	1	3	3	1	1	2	2
2	2	3	2	2	2	1.13	2	1	1	3	1	1	1	1	3	1	3	2
1	2	2	2	1	1	1.1	2	1	1	3	1	1	2	2	2	1	1	1
1	2	2	2	1	2	2.39	2	1	1	3	1	1	2	2	2	1	3	2
1	2	3	2	1	1	1.12	2	1	1	3	1	1	2	2	2	1	2	2
1	1	2	1	2	1	1.6	2	2	1	3	1	1	2	2	2	1	2	1
1	2	2	2	2	2	1.02	2	2	1	3	1	1	1	2	2	2	3	2
2	2	1	2	2	2	1.2	2	2	1	3	1	1	1	2	2	1	2	1
1	1	4	2	1	1	1.2	2	2	1	3	1	1	2	2	1	1	3	2
2	1	2	2	2	2	1.2	2	2	1	3	1	1	1	1	2	2	2	1
2	1	2	2	2	2	1.13	2	2	1	3	1	1	2	1	2	1	1	2
1	1	2	2	1	1	1.22	2	2	1	3	1	1	3	1	3	1	3	1
2	1	3	2	2	2	1.12	2	2	1	3	1	1	2	1	3	1	3	1
2	1	2	2	2	2	1.01	2	2	1	3	1	1	1	2	2	1	2	1
2	2	3	2	2	2	1.13	2	2	1	1	2	1	2	3	1	2	3	1
2	1	2	2	2	1	1.26	2	2	1	1	3	1	1	2	2	2	3	1
1	2	3	2	2	2	1.06	2	2	1	1	3	1	1	3	1	2	2	1
2	1	3	2	1	1	1.18	2	2	1	1	3	1	3	2	2	1	2	2
1	2	4	2	2	2	1.09	2	2	1	1	3	1	1	1	3	1	2	1
1	1	2	2	2	1	1.53	2	3	1	2	2	1	1	2	2	1	3	1
2	1	3	2	2	1	1.3	2	3	1	3	2	1	2	2	2	1	1	2
1	1	1	1	2	2	1.02	2	3	1	3	3	1	1	1	2	1	1	1
1	1	1	1	1	1	1.48	2	3	1	3	3	1	2	3	1	1	3	1
1	1	4	2	1	2	1.03	2	3	1	3	3	1	3	2	2	3	1	2
2	1	3	2	2	2	1.26	2	3	1	3	3	1	1	2	1	1	3	1
1	1	1	2	1	1	1.28	2	3	1	3	3	1	2	3	2	1	2	2
1	1	1	1	2	1	1.26	2	3	1	3	3	1	1	2	1	1	1	1
1	1	1	2	1	1	1.17	2	3	1	3	3	1	2	3	2	2	2	1
1	1	1	2	1	1	1.03	2	3	1	1	1	2	2	2	2	1	1	1
1	1	1	2	1	2	1.17	2	3	1	1	1	2	1	1	1	1	2	1
2	1	2	2	2	2	1.11	2	3	1	1	1	2	1	3	1	1	2	1
2	1	2	2	2	1	1.22	2	3	1	1	1	2	2	3	3	1	2	2
1	1	2	2	1	1	1.09	2	3	1	1	1	2	2	1	2	1	1	1
1	1	1	3	2	2	1.47	2	3	1	1	1	2	2	2	2	1	1	1
1	1	2	2	1	1	1.47	2	4	1	1	1	2	3	2	3	1	3	1
1	1	4	2	1	1	1.06	2	4	1	1	1	2	2	1	2	1	3	1
2	1	1	1	2	2	1.07	2	4	1	1	1	2	2	1	2	1	1	1
1	1	3	2	1	1	1.36	2	4	1	1	1	3	2	2	2	1	2	1
2	1	2	2	2	2	1.43	2	4	1	1	1	2	1	1	1	3	1	1
2	1	2	2	2	2	1.34	2	4	1	1	1	2	1	1	1	1	2	1
2	1	2	2	2	2	1.01	2	4	1	1	1	2	1	2	1	1	3	1
2	1	3	2	2	2	1.01	2	4	1	1	1	3	2	2	2	1	3	3
1	1	3	1	1	1	1.05	2	4	1	1	1	2	2	2	3	1	2	3
1	1	3	2	2	2	1.07	2	4	1	1	1	2	1	1	2	1	1	1
2	2	2	2	2	1	1.31	2	4	1	1	1	2	2	2	1	1	1	2
1	2	4	2	1	1	1.01	2	4	1	1	1	2	1	3	1	1	1	2
1	1	4	2	1	1	1.25	2	4	1	2	1	2	1	2	2	3	2	1
1	2	4	2	2	1	1.02	2	4	1	2	1	2	2	2	2	1	2	1
2	1	3	2	1	1	1	1	5	2	3	1	2	1	2	1	1	1	1
1	1	2	2	2	1	0.71	1	5	2	3	1	2	2	2	2	1	1	3
2	1	2	2	2	2	0.94	1	5	2	3	1	2	2	1	2	1	2	1
1	1	1	1	2	1	0.89	1	5	2	2	1	2	2	2	2	1	2	1
1	1	3	2	1	1	0.88	1	5	2	2	1	2	1	2	1	1	2	1
1	2	2	1	1	1	0.92	1	5	2	3	1	2	3	3	3	1	3	1
2	1	3	3	2	2	0.6	1	5	2	2	1	2	2	1	2	1	2	2
1	1	2	2	1	1	0.81	1	5	2	3	1	2	1	2	1	1	2	1
2	1	2	2	2	2	0.83	1	5	2	3	1	2	2	3	2	1	1	2
2	1	1	2	1	2	0.76	1	5	2	3	1	2	1	2	1	2	2	1
2	2	4	2	2	2	0.97	1	5	2	1	2	2	1	2	1	2	3	2
1	1	4	2	2	1	0.87	1	5	2	1	3	3	3	3	3	1	2	2
1	1	2	2	1	1	0.94	1	5	2	1	3	3	2	1	2	2	2	2
1	1	3	2	1	1	0.98	1	5	2	1	3	2	1	2	1	1	2	1
1	1	1	1	1	1	0.89	1	5	2	2	2	3	1	2	1	1	3	2
2	1	2	2	2	2	0.94	1	5	2	2	2	2	1	3	1	1	2	2
1	1	1	2	2	1	1	1	6	2	2	2	2	2	3	2	1	2	3
1	2	1	1	1	1	0.96	1	6	2	2	2	2	2	2	2	1	3	1
1	2	1	2	1	2	0.47	1	6	2	2	2	2	1	2	1	1	3	1
1	2	2	3	1	1	0.49	1	6	2	2	2	2	2	3	2	2	2	1
2	2	1	2	2	2	0.56	1	6	2	2	2	2	2	2	3	2	2	2
1	2	2	1	2	2	0.52	1	6	2	2	2	2	1	1	1	1	2	1
2	1	3	2	2	2	0.94	1	6	2	2	2	2	2	3	1	1	2	2
1	1	4	2	2	2	0.48	1	6	2	2	2	2	1	3	1	1	2	1
2	2	3	2	2	2	0.69	1	6	2	2	2	2	1	3	2	1	2	1
2	2	1	1	2	2	0.89	1	6	2	2	2	2	1	2	1	2	1	1
2	1	1	1	2	1	0.87	1	6	2	2	2	2	2	3	2	1	2	2
1	1	3	3	2	2	0.83	1	6	2	2	2	2	1	1	1	1	2	1
2	1	1	1	2	2	0.56	1	6	2	2	2	3	1	3	1	2	2	2
1	1	1	2	1	2	0.92	1	6	2	2	2	3	2	3	2	1	2	2
1	1	1	2	1	1	0.58	1	7	2	2	2	2	2	2	2	1	2	1
2	1	3	2	2	2	0.95	1	7	2	2	2	2	1	2	1	1	1	2
2	1	3	2	2	2	0.89	1	7	2	2	2	2	1	3	1	1	3	2
1	1	2	2	2	2	0.89	1	8	2	2	2	2	1	3	1	1	1	3
1	2	2	2	2	1	0.97	1	8	2	2	2	2	1	3	1	1	2	1
2	1	2	2	2	2	0.61	1	8	2	2	2	2	3	3	3	2	2	3
2	1	1	2	2	2	0.89	1	8	2	2	2	2	1	1	1	1	2	1
1	2	1	2	1	2	0.83	1	9	2	2	2	2	2	3	2	1	3	3
1	1	2	2	2	1	0.94	1	9	2	2	2	2	2	2	2	3	2	2
2	1	3	2	1	2	0.7	1	9	2	2	2	2	1	2	1	1	1	1
1	2	2	2	1	1	0.8	1	10	2	2	2	2	1	2	1	1	2	1
1	2	2	2	1	1	0.75	1	11	2	2	2	2	1	3	1	1	1	2
1	1	3	2	1	1	0.85	1	12	2	2	2	2	2	3	2	2	3	1
1	1	2	3	1	1	0.63	1	15	2	2	2	2	1	2	1	1	3	1
1	2	1	1	1	2	1.49	2	5	2	2	2	2	1	3	1	2	3	1
1	1	2	2	1	1	1.22	2	5	2	2	2	2	2	3	2	2	2	2
2	1	3	2	2	2	1.06	2	5	2	2	2	2	1	2	1	1	2	1
1	2	4	2	2	2	1.28	2	5	2	2	2	2	2	3	2	1	1	1
2	1	3	2	2	2	1.05	2	5	2	2	2	2	1	2	1	1	2	2
1	1	2	2	1	1	1.47	2	5	2	2	2	2	1	3	2	1	3	1
2	1	3	2	2	2	1.32	2	5	2	2	2	2	2	2	2	1	1	1
2	1	2	2	2	2	1.1	2	5	2	2	2	2	1	2	1	1	2	2
2	1	3	2	2	1	1.11	2	5	2	2	2	2	1	3	1	1	3	1
2	1	2	2	2	2	1.6	2	5	2	2	2	2	1	3	1	1	2	1
2	1	3	3	2	2	1.15	2	5	2	2	2	2	2	3	2	2	3	1
1	1	2	2	1	1	1.13	2	5	2	2	2	2	2	2	2	1	1	1
2	1	1	2	2	1	1.09	2	5	2	2	2	2	1	2	1	1	1	1
1	1	3	2	1	1	1.15	2	5	2	2	2	2	1	3	1	1	2	1
2	1	4	2	2	1	1.14	2	5	2	2	2	2	2	3	2	2	2	1
2	1	2	2	2	2	1.55	2	5	2	2	2	2	1	2	1	1	1	1
2	2	1	1	1	1	1.37	2	5	2	2	2	2	3	3	3	1	2	1
1	2	4	2	1	1	1.05	2	5	2	2	2	2	1	1	2	1	2	1
2	1	1	1	2	2	1.17	2	5	2	2	2	2	1	1	1	1	2	1
2	1	3	2	2	1	1.01	2	5	2	2	2	3	1	3	1	1	3	1
2	2	3	2	2	2	1.03	2	5	2	2	2	2	1	2	2	1	1	2
1	1	3	2	2	1	1.05	2	5	2	2	2	2	1	2	2	2	3	2
2	2	3	2	2	2	1.14	2	6	2	2	2	2	2	2	2	1	1	1
1	1	2	1	1	1	1.1	2	6	2	2	2	2	1	2	1	1	3	1
1	1	4	2	2	1	1.08	2	6	2	2	2	2	1	2	1	1	2	1
1	1	1	2	2	1	1.22	2	6	2	2	2	2	2	3	2	2	3	2
1	1	2	2	1	1	1.02	2	7	2	2	2	2	3	2	3	1	3	1
1	1	4	1	1	2	1.1	2	7	2	2	2	2	1	1	1	2	3	1
2	1	2	2	2	1	1.14	2	7	2	2	2	2	1	3	1	1	2	2
1	1	1	1	1	1	1.3	2	7	2	2	2	2	1	3	2	2	2	2
2	1	1	1	2	2	1.01	2	8	2	2	2	2	1	2	1	1	2	1
1	1	4	3	1	1	1.16	2	8	2	2	2	2	1	3	1	1	3	1
1	1	3	2	1	1	1.32	2	8	2	2	2	3	1	3	1	1	2	1
2	1	1	1	2	2	1.04	2	8	2	2	2	3	2	3	2	1	2	2
1	1	1	3	1	1	1.14	2	8	2	3	2	3	1	2	1	2	3	1
1	1	2	2	2	2	1.18	2	8	2	3	2	3	1	3	2	1	2	1
1	1	1	1	1	2	1.28	2	9	2	2	2	2	1	2	1	1	3	2
2	1	2	2	2	2	1.03	2	9	2	2	2	2	2	3	1	1	3	2
2	1	3	2	2	2	1.04	2	9	2	2	2	2	1	3	1	2	3	1
1	1	3	2	2	1	1.32	2	9	2	2	2	2	1	3	1	1	3	1
1	2	1	2	1	1	1.1	2	10	2	2	2	2	1	2	2	1	3	2
2	1	1	2	2	1	1.06	2	12	2	2	2	2	1	1	1	1	2	1
2	1	3	2	2	2	1.28	2	16	2	2	2	2	2	3	2	1	2	1
2	1	3	2	2	2	0.95	1	3	1	2	2	2	2	1	2	1	2	1
2	1	3	3	2	2	0.89	1	4	1	2	2	2	2	2	2	1	2	1
2	1	3	3	1	1	0.97	1	4	1	2	2	2	1	2	1	1	1	1
2	1	1	1	2	2	0.85	1	4	1	2	2	2	2	3	2	1	2	1
1	1	3	2	2	2	1.17	2	1	1	2	2	2	1	2	1	1	2	1
1	1	1	1	1	1	1.26	2	2	1	2	2	2	2	2	2	1	3	2
2	1	3	3	2	2	1.17	2	2	1	2	2	2	2	2	3	1	1	1
2	1	3	2	2	2	1.18	2	2	1	2	2	2	2	1	2	3	3	1
1	2	2	2	1	1	2.39	2	2	1	2	2	2	2	1	2	2	2	1
1	1	1	1	2	2	1.06	2	3	1	2	2	2	1	2	1	1	2	1
2	2	4	2	2	2	1.26	2	4	1	2	2	2	1	3	1	2	3	2
1	1	2	2	1	1	1.02	2	4	1	2	2	2	3	3	3	1	3	1
2	1	2	2	2	1	1.04	2	4	1	2	2	2	1	1	1	1	1	2
2	1	1	1	2	2	1.29	2	4	1	2	2	2	1	3	1	1	2	1
1	2	1	1	1	1	0.76	1	5	2	3	3	3	1	3	3	1	3	2
1	1	1	1	2	1	0.78	1	6	2	3	3	3	1	1	1	1	2	2
1	2	2	2	1	1	0.92	1	7	2	2	3	2	2	3	3	2	2	2
1	1	2	2	2	2	0.83	1	7	2	3	3	3	1	2	1	1	2	2
2	1	2	2	2	2	0.97	1	9	2	3	3	3	1	3	2	2	1	2
1	1	4	2	1	1	1.32	2	5	2	3	3	3	2	2	2	1	1	1
1	1	3	2	1	1	1.61	2	5	2	3	3	2	1	2	2	1	1	2
1	1	3	2	2	1	1.06	2	5	2	2	3	2	1	2	1	1	3	2
