# Supplementary material for: Gene‒environment interaction effect of hypothalamic‒pituitary‒adrenal axis gene polymorphisms and job stress on the risk of sleep disturbances
Source: PeerJ. 2024 Mar 20;12:e17119. doi: 10.7717/peerj.17119 (PMC10960531; doi:10.7717/peerj.17119)
Supplement: Supplemental Information 7 [file peerj-12-17119-s007.xlsx]

## Sheet: Sheet1
Table 1 Description of primer sequences
Gene/SNPs	Major/minor alleles	Primer (5′→3′)
FKBP5
rs1360780	C/T	Forward: 5′-GGCATGGGCACTCTGAAAAGAT-3′
		Reverse: 5′-TCTCTTGTGCCAGCAGTAGCAAGT-3′
rs3800373	A/C	Forward: 5′-GGCATGGGAAGCTGTCTTCAAC-3′
		Reverse: 5′-CCAGCATTGCTACTGCTCAGCTTC-3′
rs9470080	C/T	Forward: 5′-TCTTTTCCAGGCTATGAATTGACAAA-3′
		Reverse: 5′-TGTGTCCAGCCATGTGCTTTTT-3′
rs4713916	G/A	Forward: 5′-TGGCAACCCTAACCTCTCTGGA-3′
		Reverse: 5′-TGTAGGTTCGGGGTACATGTGAAG-3′
rs3777747	A/G	Forward: 5′-CCGCCTAAGCCTGTTGAGAAGA-3′
		Reverse: 5′-TCCAGTTGTTGGCGTACCTCCT-3′
rs9296158	G/A	Forward: 5′-5CACTCGTTCTGTTATACTCATTCCATGC-3′
		Reverse: 5′-AGGCCTGGGCTAGGGGTAATTC-3′
CRHR1
rs110402	G/A	Forward: 5′-AGATCAGCGGATGGTGAAGAGG-3′
		Reverse: 5′-CTTGGCTGCCTAGAACCCTGAC-3′
CRHR2
rs2267715	A/G	Forward: 5′-TCTCTCCCAGCAGGGAAGTTGT-3′
		Reverse: 5′-CTGGAGGGAGTGGGGGTAAACT-3′
NR3C1
rs41423247	G/C	Forward: 5′-GGGGATGAGGTTACGGGGTAGA-3′
		Reverse: 5′-TGCTCACAGGGTTCTTGCCATA-3′
